# Supplementary material for: What are the effects of herbivore diversity on tundra ecosystems? A systematic review protocol
Source: Environ Evid. 2022 Jan 31;11:1. doi: 10.1186/s13750-022-00257-z (PMC11378829; doi:10.1186/s13750-022-00257-z)
Supplement: Supplementary file 1 — Additional file 1.List of local and specialist databases for grey literature searches. [file 13750_2022_257_MOESM1_ESM.xlsx]

## Sheet: README
Local searches for the systematic review of the effects of herbivore diversity on tundra ecosystems
	Variable	Description
	database	name of database
	URL	URL of the database
	language	language of the search
	search_string	search string used for the search

## Sheet: databases
database	URL	language	search_string
Alaska Department of Fish and Game	http://www.adfg.alaska.gov	English	(arctic OR subarctic OR tundra) AND (herbivore OR herbivory OR grazer OR grazing OR grazed OR graze OR browser OR browsing OR grubbing OR grubbed OR trample OR trampling OR trampled OR defoliate OR defoliating OR defoliation OR ((invertebrate OR insect) AND (gall OR mining OR miner))) ; (arctic OR subarctic OR tundra) AND ((invertebrate OR insect) AND (galls OR galling)
Alaska Department of Natural Resources	http://www.dnr.alaska.gov/	English	(arctic OR subarctic OR tundra) AND (herbivore OR herbivory OR grazer OR grazing OR grazed OR graze OR browser OR browsing OR grubbing OR grubbed OR trample OR trampling OR trampled OR defoliate OR defoliating OR defoliation OR ((invertebrate OR insect) AND (gall OR mining OR miner))) ; (arctic OR subarctic OR tundra) AND ((invertebrate OR insect) AND (galls OR galling)
Arctic Biodiversity Data Centre	http://geo.abds.is/geonetwork/srv/eng/catalog.search#/search	English	Chosen categories "terrestrial", “flora”, “fauna” and “ecosystem”
Arctic Centre (University of Lapland)	https://lacris.ulapland.fi/fi/publications/search.html	English	(arctic OR subarctic OR tundra) AND (herbivor* OR graz* OR browser OR browsing OR grubb* OR trampl* OR defolia* OR ((invertebrate OR insect) AND (gall* OR mining OR miner)))
Arctic Centre (University of Lapland)	https://lacris.ulapland.fi/fi/publications/search.html	Finnish	(arkti* OR subarkti* OR *tundra) AND (herbivor* OR kasvinsyöj* OR laidun* OR tall* polk* OR ((selkärangat* OR hyöntei*) AND (äkäm* OR syömäkuvio* OR *tuho))) *In the advanced search put in the box “With at least one of the words:” all the words of the search string but without the Boolean operators OR and AND and withour the *. For example (in English) the word graz* will be in the search “grazin…
Arctic Council	https://oaarchive.arctic-council.org/discover	English	(arctic OR subarctic OR tundra) AND (herbivor* OR graz* OR browser OR browsing OR grubb* OR trampl* OR defolia* OR ((invertebrate OR insect) AND (gall* OR mining OR miner)))	Reports, workshop and meetings. Shall I extract the information…?
Arctic Institute of North America	http://www.aina.ucalgary.ca/astis/	English	Modified search: (wo arctic or wo subarctic or wo tundra) and (wo herbivor* or wo graz* or wo brows* or wo grubb* or wo trampl* or wo defolia*); (wo arctic or wo subarctic or wo tundra) and ((wo invertebrate OR wo insect) and (wo gall* or wo mining or wo miner)); Main page search field: (arctic OR subarctic OR tundra) in combination with each of the other words, without *.
Arctic Institute of North America	http://www.aina.ucalgary.ca/astis/	French	(arctique OR subarctique OR toundra) AND (herbivore OR pâtur* OR paître OR brout* OR fouill* OR pietin* OR defoli* OR ((invertébré OR insecte) AND (galle* OR mineu*)))
Arctic Portal	http://library.arcticportal.org/	English	(arctic OR subarctic OR tundra) AND (herbivor* OR graz* OR browser OR browsing OR grubb* OR trampl* OR defolia* OR ((invertebrate OR insect) AND (gall* OR mining OR miner)))
Bureau of Land Management, US Dept. of the Interior	http://www.blm.gov	English	(arctic OR subarctic OR tundra) AND (herbivor* OR graz* OR browser OR browsing OR grubb* OR trampl* OR defolia* OR ((invertebrate OR insect) AND (gall* OR mining OR miner)))
Current Research Information System in Norway	https://app.cristin.no/	English	(arctic OR subarctic OR tundra) AND (herbivor* OR graz* OR browser OR browsing OR grubb* OR trampl* OR defolia* OR ((invertebrate OR insect) AND (gall* OR mining OR miner)))
Current Research Information System in Norway	https://app.cristin.no/	Norwegian	(arktisk OR subarktisk OR tundra) AND (herbivor* OR planteete* OR plantespise* OR beit* OR gressing OR tramp* OR defolie* OR ((invertebrat* OR insekt) AND (gall* OR miner*)))
disserCat (Russian Electronic Scientific Catalogue of Dissertations)	http://www.dissercat.com/	Russian	аркти*; субаркти*; тундр*; тундр, выпас; тундр, перевыпас; тундр, травоядные; тундр, дефолиа; тундр, дефолиация; тундр, ощип or тундр, ощипывание; тундр, галлообраз; тундр, галлообразование; тундр, вытаптывание; тундр, паст; тундр, пастбищ; тундр, выб; тундр, выбивание
Doria (National Library of Finland)	http://www.doria.fi	English	Single word searches in English through the website's own filtering system.
Doria (National Library of Finland)	http://www.doria.fi	Finnish	words: herbivore, herbivory, grazer, grazing, browser, browsing, defoliation, trampling, grubbing, invertebrate, insect, galling, minning (in finnish)
EBSCOhost Open Dissertations	https://biblioboard.com/opendissertations/	English	(arctic OR subarctic OR tundra) AND (herbivor* OR graz* OR browser OR browsing OR grubb* OR trampl* OR defolia* OR ((invertebrate OR insect) AND (gall* OR mining OR miner)))
Environment Canada	https://science-libraries.canada.ca/eng/environment/; https://fsl-bsf.summon.serialssolutions.com/en/	English	full search (English), filtered by discipline (including zoology, ecology, biology, botany, environmental sciences, and sciences), filtered by discipline (including zoology, ecology, biology, botany, environmental sciences, and sciences)
Environment Canada	https://science-libraries.canada.ca/eng/environment/; https://fsl-bsf.summon.serialssolutions.com/en/	French	(arctique OR subarctique OR toundra) AND (herbivore OR pâtur* OR paître OR brout* OR fouill* OR pietin* OR defoli* OR ((invertébré OR insecte) AND (galle* OR mineu*)))
European Commission Joint Research Centre	https://ec.europa.eu/jrc/en/publications-list	English	(arctic OR subarctic OR tundra) AND (herbivor* OR graz* OR browser OR browsing OR grubb* OR trampl* OR defolia* ; (arctic OR subarctic OR tundra) AND invertebrate; (arctic OR subarctic OR tundra) AND insect
European Environment Agency	https://www.eea.europa.eu/data-and-maps/find/global#c0=12&c6=&c1=Article&c1=Data&c1=Graph&c1=Indicator&c1=Infographic&c1=Interactive+data&c1=Interactive+map&c1=Map&c1=News&c1=Publication&c1=Video&b_start=0	English	(arctic OR subarctic OR tundra) AND (herbivor* OR graz* OR browser OR browsing OR grubb* OR trampl* OR defolia* OR ((invertebrate OR insect) AND (gall* OR mining OR miner)))
Finland’s Environmental Administration	https://www.environment.fi/en-US/search	English	(arctic OR subarctic OR tundra) AND (herbivor* OR graz* OR browser OR browsing OR grubb* OR trampl* OR defolia* OR ((invertebrate OR insect) AND (gall* OR mining OR miner))) plus single word searches
Finland’s Environmental Administration	https://www.environment.fi/en-US/search	Finnish	arkti* OR subarkti* OR *tundra) AND (herbivor* OR kasvinsyöj* OR laidun* OR tall* polk* OR ((selkärangat* OR hyöntei*) AND (äkäm* OR syömäkuvio* OR *tuho))) - *Search word by word
Food and Agriculture Organization of the United Nations	http://www.fao.org/publications/en/ ; http://www.fao.org/documents/search/en/ ; http://www.fao.org/faostat/en/#home	English	(arctic OR subarctic OR tundra) AND (herbivor* OR graz* OR browser OR browsing OR grubb* OR trampl* OR defolia* OR ((invertebrate OR insect) AND (gall* OR mining OR miner))) in the first two final web addresses, plus single word search in the third web address
Greenland Ecosystem Monitoring	http://www.g-e-m.dk	Danish	(arktisk OR subarktisk OR tundra) AND (herbivor* OR planteæde* OR plantespise* OR græs* OR tramp* OR defolie* OR ((invertebrat* OR insekt) AND (gal* OR miner*)))
Greenland Ecosystem Monitoring	http://www.g-e-m.dk	English	(arctic OR subarctic OR tundra) AND (herbivor* OR graz* OR browser OR browsing OR grubb* OR trampl* OR defolia* OR ((invertebrate OR insect) AND (gall* OR mining OR miner)))
Greenland Institute of Natural Resources	https://natur.gl/en/environment-and-mineral-resources/publications-and-communication/	Danish	(arktisk OR subarktisk OR tundra) AND (herbivor* OR planteæde* OR plantespise* OR græs* OR tramp* OR defolie* OR ((invertebrat* OR insekt) AND (gal* OR miner*)))
Greenland Institute of Natural Resources	http://www.natur.gl/en/environment-and-mineral-resources/publications-and-communication/ ; http://www.natur.gl/en/birds-and-mammals/publications-and-communication/	English	(arctic OR subarctic OR tundra) AND (herbivor* OR graz* OR browser OR browsing OR grubb* OR trampl* OR defolia* OR ((invertebrate OR insect) AND (gall* OR mining OR miner))) plus single word search in main page
GRID Arendal	http://www.grida.no	English	Arctic/subarctic/tundra (one at the time) AND each of the other search words (one at the time)
GRID Arendal	http://www.grida.no	Norwegian	Arktisk/subarktisk/tundra (one at the time) AND each of the other search words (one at the time)
International Union for Conservation of Nature	https://portals.iucn.org/library/dir/publications-list	English	(arctic OR subarctic OR tundra) AND each of the other search words (one at the time)
Landbunadur (Icelandic Repository for Agricultural Sciences)	http://landbunadur.is	English	(arctic OR subarctic OR tundra) AND (herbivor* OR graz* OR browser OR browsing OR grubb* OR trampl* OR defolia* OR ((invertebrate OR insect) AND (gall* OR mining OR miner)))
Landbunadur (Icelandic Repository for Agricultural Sciences)	http://landbunadur.is	Icelandic	(arktísk* OR subarktísk* OR norðurslóð* OR túndr* OR freðmýr*) AND (grasæt* OR beit* OR beitardýr OR bíta OR lirfa* OR traðk* OR aflaufgun* OR ((hryggleysing* OR skordýr*) AND (kýli* OR bora)))
Ministry of Natural Resources of the Russian Federation	http://www.mnr.gov.ru	English	single word searches
Ministry of Natural Resources of the Russian Federation	http://www.mnr.gov.ru	Russian	single word search. Words with * will be more than one search in this case; for example, graz* is grazing and grazer
Natural Resources Canada	http://www.nrcan.gc.ca	English	Arctic/subarctic/tundra (one at the time) AND each of the other search words (one at the time)
Natural Resources Canada	http://www.nrcan.gc.ca	French	Arctique/subarctique/toundra (one at the time) AND each of the other search words (one at the time)
Natural Resources Institute Finland	http://jukuri.luke.fi/	English	(arctic OR subarctic OR tundra) AND (herbivor* OR graz* OR browser OR browsing OR grubb* OR trampl* OR defolia* OR ((invertebrate OR insect) AND (gall* OR mining OR miner))) plus single word searches
Natural Resources Institute Finland	http://jukuri.luke.fi/	Finnish	(arkti* OR subarkti* OR *tundra) AND (herbivor* OR kasvinsyöj* OR laidun* OR tall* polk* OR ((selkärangat* OR hyöntei*) AND (äkäm* OR syömäkuvio* OR *tuho))), plus single word searches
NORA (Norwegian Open Access Publication Archive)	https://nora.openaccess.no/	English	(arctic OR subarctic OR tundra) AND (herbivor* OR graz* OR browser OR browsing OR grubb* OR trampl* OR defolia* OR ((invertebrate OR insect) AND (gall* OR mining OR miner)))
NORA (Norwegian Open Access Publication Archive)	https://nora.openaccess.no/	Norwegian	(arktisk OR subarktisk OR tundra) AND (herbivor* OR planteete* OR plantespise* OR beit* OR gressing OR tramp* OR defolie* OR ((invertebrat* OR insekt) AND (gall* OR miner*)))
Nordic Council of Ministers	http://www.norden.org	English	Arctic/subarctic/tundra (one at the time) AND each of the other search words (one at the time)
Northern Research Institute (NORUT)	http://www.norut.no	English	Arctic/subarctic/tundra (one at the time). Arctic AND each of the other words (one at the time).
Northern Research Institute (NORUT)	http://www.norut.no	Norwegian	Arktisk/subarktisk/tundra (one at the time). Arctic AND each of the other words (one at the time)
Norwegian Agriculture Agency	http://www.landbruksdirektoratet.no	English	Arctic/subarctic/tundra (one at the time). Arctic AND each of the other words (one at the time).
Norwegian Agriculture Agency	http://www.landbruksdirektoratet.no	Norwegian	Arktisk/subarktisk/tundra (one at the time). Arctic AND each of the other words (one at the time)
Norwegian Environment Agency	http://www.miljødirektoratet.no	English	Arctic/subarctic/tundra (one at the time) AND each of the other search words (* replaced with alternative endings); only looked at first 100 results
Norwegian Environment Agency	http://www.miljødirektoratet.no	Norwegian	Arktisk/subarktisk/tundra (one at the time) AND each of the other search words (* replaced with alternative endings); look only at first 100 results
Norwegian Institute for Nature Research	https://www.nina.no/Publikasjoner/S%C3%B8k-etter-publikasjoner	English	in final web address: (arctic OR subarctic OR tundra) AND (herbivor* OR graz* OR browser OR browsing OR grubb* OR trampl* OR defolia*); (arctic OR subarctic OR tundra) AND (invertebrate OR insect); (arctic OR subarctic OR tundra) in combination with each of the words gall*/miner/mining; full search (English) in main search page, where only looked at first 100 results
Norwegian Institute for Nature Research	https://www.nina.no/Publikasjoner/S%C3%B8k-etter-publikasjoner	Norwegian	(arktisk OR subarktisk OR tundra) AND (herbivor* OR planteete* OR plantespise* OR beite OR g ressing* OR tramp* OR defolie*) ; (arktisk OR subarktisk OR tundra) AND (invertebrat* OR insekt); (arktisk OR subarktisk OR tundra) in combination with each of the words gall*/miner only looked at first 100 results
Norwegian Institute of Bioeconomy Research	http://www.nibio.no	English	Arctic/subarctic/tundra (one at the time) AND each of the other search words.
Norwegian Institute of Bioeconomy Research	http://www.nibio.no	Norwegian	Arktisk/subarktisk/tundra (one at the time) AND each of the other search words.
Norwegian Polar Institute	http://www.npolar.no/no/publikasjoner/ ; https://data.npolar.no/home/ ; https://brage.npolar.no/npolar-xmlui/handle/11250/92941	English	Main page search field and second and third final web addresses: Arctic/subarctic/tundra (one at the time) AND each of the other search words (* replaced with alternative endings); full search (English) in first final web address
Norwegian Polar Institute	https://brage.npolar.no/npolar-xmlui/handle/11250/92941	Norwegian	Arktisk/subarktisk/tundra (one at the time) AND each of the other search words (* replaced with alternative endings)
OpenGrey	http://www.opengrey.eu/	English	(arctic OR subarctic OR tundra) AND (herbivor* OR graz* OR browser OR browsing OR grubb* OR trampl* OR defolia* OR ((invertebrate OR insect) AND (gall* OR mining OR miner)))
ProQuest Dissertation & Theses Global	https://www.proquest.com	English	(arctic OR subarctic OR tundra) AND (herbivor* OR graz* OR browser OR browsing OR grubb* OR trampl* OR defolia* OR ((invertebrate OR insect) AND (gall* OR mining OR miner)))
Royal Danish Library’s national publication portal	https://tidsskrift.dk/	Danish	arktisk AND each of the other words (* replaced with alternative endings); subarktisk/tundra searched separately
Royal Danish Library’s publication portal	https://tidsskrift.dk/	English	Arctic AND each of the other words (* replaced with alternative endings); Subarctic/tundra searched separately
Russian Regional Environmental Centre	http://www.rusrec.ru	English	(arctic OR subarctic OR tundra) AND (herbivor* OR graz* OR browser OR browsing OR grubb* OR trampl* OR defolia* OR ((invertebrate OR insect) AND (gall* OR mining OR miner)))
Russian Regional Environmental Centre	http://www.rusrec.ru	Russian	(травояд* OR дефолиа* OR ощип* OR галлообраз* OR топт* OR выпас OR перевыпас OR паст* OR выби*) AND (аркти* OR тундр* OR субаркти*)
Russian Science Citation Index	https://elibrary.ru/	English	(arctic OR subarctic OR tundra); searched among the results with (herbivor* OR graz* OR browser OR browsing OR grubb* OR trampl* OR defolia*) or (gall* OR mining OR miner) or (invertebrate OR insect) separately
Russian Science Citation Index	https://elibrary.ru/	Russian	Multiple searches: аркти* OR тундр* OR субаркти*; that with травоядные or with выпас
Skemman (Icelandic Academic Repository)	https://skemman.is/?locale=en	English	(arctic OR subarctic OR tundra) AND (herbivor* OR graz* OR browser OR browsing OR grubb* OR trampl* OR defolia* OR ((invertebrate OR insect) AND (gall* OR mining OR miner)))
Skemman (Icelandic Academic Repository)	https://skemman.is/?locale=en	Icelandic	(arktísk* OR subarktísk* OR norðurslóð* OR túndr* OR freðmýr*) AND (grasæt* OR beit* OR beitardýr OR bíta OR lirfa* OR traðk* OR aflaufgun* OR ((hryggleysing* OR skordýr*) AND (kýli* OR bora)))
Swedish Environmental Protection Agency	http://www.naturvardsverket.se	English	(arctic OR subarctic OR tundra) AND (herbivor* OR graz* OR browser OR browsing OR grubb* OR trampl* OR defolia* OR ((invertebrate OR insect) AND (gall* OR mining OR miner)))
Swedish Environmental Protection Agency	http://www.naturvardsverket.se	Swedish	(arktisk OR subarktisk OR tundra) AND (herbivor* OR bet* OR tramp* OR defolie* OR ((invertebrat* OR insekt) AND (gall* OR borr*)))
Swedish Polar Research Scretariat	https://www.polar.se/en/research-support/data-and-publications/	Swedish	(arktisk OR subarktisk OR tundra) AND (herbivor* OR bet* OR tramp* OR defolie* OR ((invertebrat* OR insekt) AND (gall* OR borr*)))
United Nations Environment Programme	http://www.unep.org	English	Arctic/subarctic/tundra (one at the time) AND each of the other search words (* replaced with alternative endings.
United States Environmental Protection Agency	https://nepis.epa.gov/Exe/ZyNET.EXE?ZyActionL=Register&User=anonymous&Password=anonymous&Client=EPA&Init=1	English	(arctic OR subarctic OR tundra) AND (herbivor* OR graz* OR browser OR browsing OR grubb* OR trampl* OR defolia* OR ((invertebrate OR insect) AND (gall* OR mining OR miner)))
United States Fish and Wildlife Service	http://www.fws.gov	English	(arctic OR subarctic OR tundra) AND (herbivor* OR graz* OR browser OR browsing OR grubb* OR trampl* OR defolia* OR ((invertebrate OR insect) AND (gall* OR mining OR miner)))
University of Alaska Anchorage	http://www.uaa.alaska.edu	English	(arctic OR subarctic OR tundra) AND (herbivor* OR graz* OR browser OR browsing OR grubb* OR trampl* OR defolia* OR ((invertebrate OR insect) AND (gall* OR mining OR miner)))
