# Supplementary material for: What are the effects of herbivore diversity on tundra ecosystems? A systematic review protocol
Source: Environ Evid. 2022 Jan 31;11:1. doi: 10.1186/s13750-022-00257-z (PMC11378829; doi:10.1186/s13750-022-00257-z)
Supplement: Supplementary file 2 — Additional file 2. Test-list of articles used to assess the comprehensiveness of the search. [file 13750_2022_257_MOESM2_ESM.xlsx]

## Sheet: README
Additional file 2. Test-list of articles used to assess the comprehensiveness of the search
List of articles identified independently by the protocol development team as relevant to answer the question of the systematic review
	Variable	Description
	Authors	author list
	Title	title of the article
	Year	year of publication
	Source title	journal where published
	Volume	volume
	Issue	issue
	Page start	first page
	Page end	last page
	DOI	digital object identifier
	Link	URL to access the article
	included in search?	whether the article was included in an initial search conducted in Scopus, Web of Science and Google Scholar during protocol development

## Sheet: test-list
Authors	Title	Year	Source title	Volume	Issue	Page start	Page end	DOI	Link	included in search?
Baubin C., Ehrich D., Ravolainen V., Sokovina S., Ektova S., Sokolova N., Ims R.A., Sokolov A.	First results from an experiment excluding three sizes classes of herbivores from tundra vegetation in southern yamal, Russia	2016	Czech Polar Reports	6	2	132	140	10.5817/CPR2016-2-12	https://www.scopus.com/inward/record.uri?eid=2-s2.0-85015179778&doi=10.5817%2fCPR2016-2-12&partnerID=40&md5=457cad4746d477b9b0e3dd07376479e9	yes
Ravolainen V.T., Bråthen K.A., Ims R.A., Yoccoz N.G., Henden J.-A., Killengreen S.T.	Rapid, landscape scale responses in riparian tundra vegetation to exclusion of small and large mammalian herbivores	2011	Basic and Applied Ecology	12	8	643	653	10.1016/j.baae.2011.09.009	https://www.scopus.com/inward/record.uri?eid=2-s2.0-82255162629&doi=10.1016%2fj.baae.2011.09.009&partnerID=40&md5=1b78c62b454e7c85baefc824ffee55fc	yes
Van der Wal R., Van Lieshout S.M.J., Loonen M.J.J.E.	Herbivore impact on moss depth, soil temperature and arctic plant growth	2001	Polar Biology	24	1	29	32	10.1007/s003000000170	https://www.scopus.com/inward/record.uri?eid=2-s2.0-0035147443&doi=10.1007%2fs003000000170&partnerID=40&md5=7d1abd33602a928fbc0942893698adf4	yes
Kaarlejärvi E., Hoset K.S., Olofsson J.	Mammalian herbivores confer resilience of Arctic shrub-dominated ecosystems to changing climate	2015	Global Change Biology	21	9	3379	3388	10.1111/gcb.12970	https://www.scopus.com/inward/record.uri?eid=2-s2.0-84942295130&doi=10.1111%2fgcb.12970&partnerID=40&md5=58361f299a8eeceed45a1356f7aafbf2	yes
Falk J.M., Schmidt N.M., Christensen T.R., Ström L.	Large herbivore grazing affects the vegetation structure and greenhouse gas balance in a high arctic mire	2015	Environmental Research Letters	10	4	045001		10.1088/1748-9326/10/4/045001	https://www.scopus.com/inward/record.uri?eid=2-s2.0-84928749664&doi=10.1088%2f1748-9326%2f10%2f4%2f045001&partnerID=40&md5=23b47e90e56d1493e5cadc0bc907170d	yes
Mosbacher J.B., Michelsen A., Stelvig M., Hjermstad-Sollerud H., Schmidt N.M.	Muskoxen Modify Plant Abundance, Phenology, and Nitrogen Dynamics in a High Arctic Fen	2019	Ecosystems	22	5	1095	1107	10.1007/s10021-018-0323-4	https://www.scopus.com/inward/record.uri?eid=2-s2.0-85058061860&doi=10.1007%2fs10021-018-0323-4&partnerID=40&md5=dddf224b488bf3113671555b3309da19	yes
Olofsson J., Tommervik H., Callaghan T.V.	Vole and lemming activity observed from space	2012	Nature Climate Change	2	12	880	883	10.1038/nclimate1537	https://www.scopus.com/inward/record.uri?eid=2-s2.0-84870346326&doi=10.1038%2fnclimate1537&partnerID=40&md5=7cb4a2e0b67287124610f4bd99abd257	yes
Tuomi M., Stark S., Hoset K.S., Väisänen M., Oksanen L., Murguzur F.J.A., Tuomisto H., Dahlgren J., Bråthen K.A.	Herbivore Effects on Ecosystem Process Rates in a Low-Productive System	2019	Ecosystems	22	4	827	843	10.1007/s10021-018-0307-4	https://www.scopus.com/inward/record.uri?eid=2-s2.0-85055445499&doi=10.1007%2fs10021-018-0307-4&partnerID=40&md5=b33b37ea74c7450d3fd87aa95db41791	yes
Väisänen M., Ylänne H., Kaarlejärvi E., Sjögersten S., Olofsson J., Crout N., Stark S.	Consequences of warming on tundra carbon balance determined by reindeer grazing history	2014	Nature Climate Change	4		384	388	10.1038/nclimate2147	https://www.nature.com/articles/nclimate2147	yes
Roy A., Suchocki M., Gough L., McLaren J.R.	Above- and belowground responses to long-term herbivore exclusion	2020	Arctic, Antarctic, and Alpine Research	52	1	109	119	10.1080/15230430.2020.1733891	https://www.scopus.com/inward/record.uri?eid=2-s2.0-85082592164&doi=10.1080%2f15230430.2020.1733891&partnerID=40&md5=7bbdb3e313e615348d4777ef428bc80e	yes
Dahlgren J., Oksanen L., Sjödin M., Olofsson J.	Interactions between gray-sided voles (Clethrionomys rufucanus) and bilberry (Vaccinium myrtillus), their main winter food plant	2007	Oecologia	152	3	525	532	10.1007/s00442-007-0664-8	https://link.springer.com/article/10.1007/s00442-007-0664-8	yes
Olofsson J., Hulme P., Oksanen L., Suominen O.	Importance of large and small mammalian herbivores for the plant community structure in the forest tundra ecotone	2004	Oikos	106	2	324	334	10.1111/j.0030-1299.2004.13224.x	https://onlinelibrary.wiley.com/doi/full/10.1111/j.0030-1299.2004.13224.x	yes
Metcalfe D.B., Olofsson J.	Distinct impacts of different mammalian herbivore assemblages on arctic tundra CO2 exchange during the peak of the growing season	2015	Oikos	124	12	1632	1638	10.1111/oik.02085	https://onlinelibrary.wiley.com/doi/full/10.1111/oik.02085	yes
Lindén E., Gough L., Olofsson, J.	Large and small herbivores have strong effects on tundra vegetation in Scandinavia and Alaska	2021	Ecology and Evolution	11	17	12141	12152	10.1002/ece3.7977	https://onlinelibrary.wiley.com/doi/full/10.1002/ece3.7977	yes
Lara M.J., Johnson D.R., Andresen C., Hollister R.D., Tweedie C.E.	Peak season carbon exchange shifts from a sink to a source following 50+ years of herbivore exclusion in an Arctic tundra ecosystem	2017	Journal of Ecology	105	1	122	131	10.1111/1365-2745.12654	https://besjournals.onlinelibrary.wiley.com/doi/full/10.1111/1365-2745.12654	yes
Olofsson J., Hulme P.E., Oksanen L., Suominen O.	Effects of mammalian herbivores on revegetation of disturbed areas in the forest-tundra ecotone in northern Fennoscandia	2005	Landscape Ecology	20	3	351	359	10.1007/s10980-005-3166-2	https://link.springer.com/article/10.1007/s10980-005-3166-2	yes
Gough L., Ramsey E.A., Johnson D.R.	Plant–herbivore interactions in Alaskan arctic tundra change with soil nutrient availability	2007	Oikos	116	3	407	418	10.1111/j.0030-1299.2007.15449.x	https://onlinelibrary.wiley.com/doi/full/10.1111/j.0030-1299.2007.15449.x	yes
Stark S., Grellmann D.	Soil microbial responses to herbivory in an arctic tundra heath at two levels of nutrient availability	2002	Ecology	83	10	2736	2744	10.1890/0012-9658(2002)083[2736:SMRTHI]2.0.CO;2	https://doi.org/10.1890/0012-9658(2002)083[2736:SMRTHI]2.0.CO;2	yes
Min E., Wilcots M.E., Naeem S., Gough L., McLaren J.R., Rowe R.J., Rastetter E.B., Boelman N.T., Griffin K.L.	Herbivore absence can shift dry heath tundra from carbon source to sink during peak growing season	2021	Environmental Research Letters	16	2	024027		10.1088/1748-9326/abd3d0	https://iopscience.iop.org/article/10.1088/1748-9326/abd3d0/meta	yes
Gough L., Shrestha K., Johnson D.R., Moon B.	Long-term mammalian herbivory and nutrient addition alter lichen community structure in Alaskan dry heath tundra. Arctic, Antarctic, and Alpine Research, 40(1), pp.65-73.	2008	Arctic, Antarctic, and Alpine Research	40	1	65	73	10.1657/1523-0430(06-087)[GOUGH]2.0.CO;2	https://www.tandfonline.com/doi/full/10.1657/1523-0430(06-087)[GOUGH]2.0.CO;2	yes
