# Supplementary material for: What are the effects of herbivore diversity on tundra ecosystems? A systematic review protocol
Source: Environ Evid. 2022 Jan 31;11:1. doi: 10.1186/s13750-022-00257-z (PMC11378829; doi:10.1186/s13750-022-00257-z)
Supplement: Supplementary file 3 — Additional file 3. Data coding template. [file 13750_2022_257_MOESM3_ESM.xlsx]

## Sheet: README
Additional file 1. Coding template for the systematic review
Datasheet	Description		Instructions
dropdown values	Contains source data for the dropdown menus		For each study within an article you will have to add an additional column in the CODING_template.
CODING_template	Contains coding template for data entry. Variables are described briefly. For further guidance and examples on variable levels, see the sheet "variable definitions"		The coding template is designed so that the general information of the article is provided in the top rows, and the information specific to the studies will come in rows further down, so that you can copy the columns for new studies when you have filled out most of the general information.
scratch	use this sheet for any calculations. I found it useful for creating the evidence point names, once I figured out how many evidence points a study had
references	References to the spatial data sources mentioned elsewhere in this document
Studies within articles
	One article can contain several studies, when separate parts of the article differ in terms of outcome, environmental context or methodological approach. If an article reports results separately for different habitats, sites, species, etc. we will consider them separate studies and information will be recorded separately. If studies report on repeated yearly measurements, we will extract data fro…
Colour-coding in the CODING_template
	cell has to be filled out
	cell does not need to be filled out (only for those where other/several is possible or additional comments)
	values will be extracted from available layers; these variables are listed at the end and do not need to be filled out during coding
	data to be extracted from the study for synthesis. please note that not all studies report all values (e.g. one study can report values of the outcome at high and low diversity, or just an effect size)
	in some cases extractable data will be presented in figures; in those cases data must be extracted using specialized software

## Sheet: dropdown values
Values for dropdown menus
Study ID and study location
language	searchable_pdf	country	coordinate_source
English	yes	Alaska	provided in text
Russian	no	Canada	extracted from map/figure
French		Greenland	based on place name
Finnish		Svalbard/Jan Mayen	no coordinates available
Swedish		Iceland
Norwegian		Norway
Icelandic		Sweden
Danish		Finland
other		Russia
		several
		other
Spatial and temporal aspects
spatial_extent	spatial_resolution	temporal_resolution	sampling_frequency
1x1 km or less	up to 1x1 m (including 1x1 m)	once	once
from 1x1 km to 10x10 km (including 10x10 km)	from 1x1 m to 10x10 m (including 10x10m)	regular	daily (or less)
from 10x10 km to 100x100 km (including 100x100 km)	from 10x10 m to 100x100 m (including 100x100 m)	irregular	weekly
from 100x100 km to 1000x1000 km (including 1000x1000 km)	from 100x100 m to 1000x1000 m (including 1000x1000m)	not reported	monthly
larger than 1000x1000 km	larger than 1000x1000 m		yearly
not reported	not reported		less often
			not reported
Exposure and comparator, study type and study validity assessment
herbivore_data	effect_size_direction	study_design	diversity_contrast	size_selective_exclosures	bias_risk
quantified	high vs low diversity	experimental	exclosure	yes	low_risk
based on other studies	low vs high diversity (typical in exclosure studies)	observational	fence	no	medium_risk
reported by authors	unclear	unclear	enclosure		high_risk
unclear		other	simulated herbivory
			spatial contrast
			temporal contrast
			other
Modifiers and sources of heterogeneity
soil_type	soil_texture	soil_moisture	permafrost	habitat_type	conservation/management_focus
acidic (pH <5)	sandy	waterlogged	continuous	barren	mentioned
circumneutral	clay	described as moist/humid	discontinuous	graminoid tundra	not reported
carbonate	mixed (silty)	described as dry	sporadic	prostrate-shrub tundra (shrubs <40 cm)
saline	not reported	not reported	isolated patches	erect-shrub tundra (shrubs >40 cm)
not reported	other	other	mentioned	wetland
other			not reported	not reported
				other

## Sheet: CODING_template
Topic	Coding variable	Variable description	Type	Source	["study_ID" number]
article ID	author_list	list of authors (copy from MASTER_overview_file.xls)	open-ended	P
	title	title of the publication (copy from MASTER_overview_file.xls)	open-ended	P
	year	year of publication	open-ended	P
	journal	journal or publishing house (copy from MASTER_overview_file.xls)	open-ended	P
	language	language of the publication	drop-down menu	P	English
	language_comments	if language is "other", please specify	open-ended	P
	study_ID	ID number that separates the different studies within the same article. Record as 1_a (study ID, underscore, letter)	open-ended	C
	searchable_pdf	some variables can be defined based on studies mentioning certain keywords in the text (e.g. for management, conservation, etc) so it is important to know whether the available document allows for keyword searches or not. In cases of documents where automated searches are not available (e.g. only hard copies available, non-searchable pdf), this would be "no"	drop-down menu	P
study location	country	country/region name, as specified by the authors, coerced to one of the options in the drop-down menu. If several countries are involved, select "several" and specify the country names in the comments box. If the name of the location is not specified in the study, and no geographical location can be attributed, the study should be excluded.	drop-down menu	P
	country_comments	fill out if country is "several" or "other"		P
	locality	site name describing the locality, as specified in the study (report here as specific as you can)	open-ended	P
	coordinate_source	how are the geographical coordinates extracted? Report if coordinate extraction is based on coordinates provided in the text, based on maps or figures provided in the document, based on place names. Studies for which geographical coordinates cannot be extracted will be excluded (indicate exclude_population_coordinates in column exclude full text in overview file).	drop-down menu	P
	coordinates_N	geographic coordinates (latitude) in decimal degrees (e.g. 64.128288; you can use a converter: https://www.gps-coordinates.net/gps-coordinates-converter). Coordinates might be reported in the text, figures/maps or based on place names. If the area reported is large, take the average value (centroid).	open-ended	P
	coordinates_E	geographic coordinates (longitude) in decimal degrees (e.g. -21.827774; you can use a converter: https://www.gps-coordinates.net/gps-coordinates-converter). Coordinates might be reported in the text, figures/maps or based on place names. If the area reported is large, take the average value (centroid).	open-ended	P
	elevation	elevation (m a.s.l.) expressed as a single value, a range (min, max) or "not reported". Do not infer elevation from qualitative statements (e.g. "coastal areas" does not equate to elevation=0)	open-ended	P
context	soil_chemistry	soil chemistry	drop-down menu	C
	soil_chemistry_comments	if other, please specify	open-ended	P
	soil_texture	broad categories of soil texture	drop-down menu	C
	soil_texture_comments	if other, please specify	open-ended	P
	soil_moisture	soil moisture as described in the study	drop-down menu	C
	soil_moisture_comments	if other, please specify	open-ended	P
	soil_type	soil type as reported by the authors (e.g. lithosol) or "not reported"	open-ended	P
	permafrost	presence of permafrost. Search for "permafrost" in the text	drop-down menu	C
	habitat_type	habitat types using the broad categories defined in CAVM (http://www.arcticatlas.org/maps/themes/cp/cpvg)	drop-down menu	C
	habitat_type_comments	if "other", please specify. If habitat is clearly described as not tundra or forest-tundra ecotone the study will be excluded (indicate exclude_population_habitat in column exclude full text in overview file)	open-ended	P
additional information on study scope	management_focus	if the study is framed within a management context (i.e. management aims are mentioned or not); management status of the area, the herbivore or other parts of the ecosystem. Check for keywords in the file: "herd*", "domestic*", "hunt*", "harvest*", "manage*"	drop-down menu	C
	conservation_focus	if the study is framed within a conservation context (i.e. conservation aims are mentioned or not); conservation status of the area, the herbivore or other parts of the ecosystem. Search for keywords in the file: "conservation", "protect*", "reserve"	drop-down menu	C
study type	study_design	indicate if the study involved experimental manipulations (where treatment/exposure are allocated randomly to the study units), observational studies (e.g. studies using gradients or spatial contrasts; treatment/exposure is not allocated/determined by the researcher), other types (please specify; for example for studies using both an observational and an experimental approach to define their stud…	drop-down menu	C
	study_design_comments	if study design is "other", please specify. We will only include primary field studies (e.g. modelling studies, greenhouse experiments will be excluded). (Indicate exclude_study_design in column exclude full text in overview file). Please add as much information here as possible, as this will be very helpful for the study validity assessment.		C
	diversity_contrast	approach used to create or assess the difference in herbivore diversity, including: exclosures, fences that separate areas with different assemblages of herbivores, enclosures, simulated herbivory, spatial contrasts (areas with different herbivore assemblages, not experimentally manipulated), temporal contrasts (for example different species present in different seasons, outbreaks, introductions,…	drop-down menu	C
	diversity_contrast_comments	if "other", please specify		C
	size_selective_exclosures	if "exclosure", does the study use different exclosures that prevent access of different sized herbivores (size-selective exclosures)?		C
	spatial_extent	size of the study area for the study -- the polygon that encompasses all the plots measuring a particular outcome for the study. For example, an article can report multiple sites in the Arctic, but each site is reported as a separate study (i.e. the outcome is reported per site, not for the Arctic as a whole), then the spatial extent corresponds to the study area at each site. Sometimes it is dif…	drop-down menu	C
	spatial_resolution	spatial scale at which the outcome is REPORTED for each study. Some studies may for example take measurements on individual plants but report their results at the sampling plot level (5x5 m); in this case, spatial resolution would be "from 1x1 m to 10x10 m (including 10x10m)"	drop-down menu	C
	temporal_resolution	interval between measurements of the outcome, if measurements were taken only once, in regular intervals, irregular intervals or if not reported. For studies measuring before/after, before also counts as a measurement.	drop-down menu	C
	sampling_frequency	frequency of measurements (once, daily or less, weekly, monthly, yearly or less often). For studies with irregular sampling intervals (e.g. weekly during the growing season for three consecutive years) report the shortest interval (in the previous example that would be weekly), or the interval relevant to the evidence point (e.g. if the study provides one value for the whole growing season, then …	drop-down menu	C
	year_start	year when the study started, measuring both the herbivores and their impacts, or "not reported". For example, in a study looking at increases in goose populations since 1986, but measuring changes in plant communities in 2003 in areas with and without geese, the start year would be 2003.	open-ended	P
	year_end	year when the study finished, measuring both the the herbivores and their impacts, or "not reported". For studies spanning one year or less, start and end year will be the same	open-ended	P
exposure and comparator: herbivore diversity	herbivore_data	how is the composition of the herbivore assemblages assessed? Either quantified somehow (e.g. the study presents trapping data or pellet counts), based on other studies (provides a reference), reported by authors (e.g. the authors report the most common herbivores in the study area) or unclear	drop-down menu	C
	herbivore_data_comments	if "quantified" please specify here how	open-ended	P
	herbivore_ID_higher_diversity	Species (or group) list in the areas with higher herbivore diversity. Report species names (Rangifer_tarandus) or group (small_mammals) separated by semicolons (;). If the the study does not refer to a multicellular terrestrial herbivore the study will be excluded (indicate exclude_exposure_herbivore in column exclude full text in overview file)	open-ended	P
	herbivore_ID_lower_diversity	Species (or group) list in the areas with lower herbivore diversity. Report species names (Rangifer_tarandus) or group (small_mammals) separated by semicolons (;). If all herbivores are excluded, report as "zero".	open-ended	P
study validity assessment	bias_risk_criterion1	biases due to uncontrolled confounding variables that influence both the herbivore diversity levels and the response variable	drop-down menu	C
	bias_risk_criterion2	biases arising from systematic differences in the selection of areas into the study or analyses after treatment	drop-down menu	C
	bias_risk_criterion3or4	biases arising from misclassification or measurement of contrasts of herbivore diversity (observational studies) or treatments (experimental studies)	drop-down menu	C
	bias_risk_criterion5	biases arising from systematic differences in measurements of outcomes	drop-down menu	C
	bias_risk_criterion6	biases in reporting of study findings	drop-down menu	C
	bias_risk_criterion7	biases due to error in applied statistical methods	drop-down menu	C
	bias_risk_comments	please indicate any relevant comments; if there were confounding variables please report them here	open-ended	C
outcome: effect of herbivore diversity	measured_response_variable	what was measured in areas exposed to different herbivore assemblages? Each outcome variable will be coded as a separate study. We consider as a response variable any ecosystem function, process or property. If the the study does not report an outcome measurement the study will be excluded (indicate exclude_outcome in column exclude full text in overview file)	open-ended	P/C
	measured_response_comments		open-ended	P/C
	reported_units	units in which the response variable is reported; "unitless" if there is no unit	open-ended	P
	value_higher_diversity	value of the outcome in the higher diversity area (see herbivore_ID_higher_diversity)	open-ended	P
	variability_higher_diversity	variability of the outcome in the higher diversity area (see herbivore_ID_higher_diversity)	open-ended	P
	value_lower_diversity	value of the outcome in the lower diversity area (see herbivore_ID_lower_diversity)	open-ended	P
	variability_lower_diversity	variability of the outcome in the lower diversity area (see herbivore_ID_lower_diversity)	open-ended	P
	value_type	does the value refer to the mean, median, etc	open-ended	P
	variability_type	type of variability measurement (SE, confidence intervals (CI), etc)	open-ended	P
	sample_size_higher_diversity	number of observations in the higher diversity area (see herbivore_ID_higher_diversity)	open-ended	P
	sample_size_lower diversity	number of observations in the lower diversity area (see herbivore_ID_lower_diversity)	open-ended	P
	effect_size	value of the comparison between areas with different diversity	open-ended	P
	effect_size_variability	variability of the comparison	open-ended	P
	effect_size_variability_type	type of variability measurement (SE, confidence intervals (CI), etc)	open-ended	P
	effect_size_direction	direction of the comparison, or unclear	drop-down menu	C
	effect_size_sample_size	number of observations for the comparison	open-ended	P
	effect_size_type	type of comparison (e.g. model estimate)	open-ended	C
	effect_size_comments	any additional comments	open-ended	C
	statistical_test	type of statistical test reported (e.g. paired t-test)	open-ended	P
	statistical_test_value	value of the test statistic	open-ended	P
	statistical_test_df	degrees of freedom of the statistic	open-ended	P
	statistical_test_p	p-value of the statistical test	open-ended	P
	outcome_comments	any additional comments	open-ended
	more_data	is there data available in the paper that is not extractable in its current form? yes/no. If yes, any further actions to obtain the data?	open-ended	C
comments	comment	Any additional comments. Please indicate aspects that might be relevant for the assessment of the study. Indicate if the study is potentially redundant (and ideally, mention studies where there might be some overlap), additional exposures (for example if the study assessed the effects of other variables on ecosystem responses, such as warming or fertilization)	open-ended	C
variables to extract from layers	elevation_DEM	elevation (m a.s.l.) extracted from digital elevation model [1]	open-ended	D
	distance_to_treeline	Distance (km) to southern border of arctic subzone E from [2]	open-ended	D
	temperature	temperature related variable(s) extracted from WorldClim [3]	open-ended	D
	precipitation	precipitation related variable(s) extracted from WorldClim [3]	open-ended	D
	growing_season	Duration of growing season (days), according to [4]	open-ended	D
	distance_from_coast	Distance in km, extracted from [5]	open-ended	D
	bioclimatic_zone	bioclimatic zone A to E, other, according to [2]	drop-down menu	D
	soil_type_D	soil type according to [6]	drop-down menu	D
	productivity	value of NDVI (vegetation greenness), according to [4]	open-ended	D
	recent_warming	extent of recent warming according to [8]	open-ended	D
	recent_greening	extent of recent greening according to [4]	open-ended	D
	extent_of_recent__change	extent of recent change in growing season length according to [4]	open-ended	D
	habitat_type_D	habitat types, according to [2]	drop-down menu	D
	permafrost_D	presence of permafrost according to [10]	extracted	D

## Sheet: critical_appraisal
Critical appraisal of study validity
Criteria for critical appraisal of study validity based on the prototype of the Collaboration for Environmental Evidence Critical Appraisal Tool version 0.3 (Konno K, Livoreil B, Pullin AS, 2021)
criteria	definition	question_ID	original_CEECAT_question	question	example_or_explanation
bias_risk_criterion1	biases due to uncontrolled confounding variables that influence both the herbivore diversity levels and the response variable	1.1	Is it possible for the impact of the exposure or the effectiveness of the intervention to be confounded in this study?	Are confounding variables affecting the levels of herbivore diversity or their effects?	comparing species richness of plants in areas with different herbivore diversity, where differences in productivity between the two areas affect the diversity of herbivores and the species richness of plants: productivity would be a confounding variable
		1.2	Did the author(s) control for all the potential confounders?	Did the authors control for all potential confounding variables?	for example, if the authors used some stratified sampling design to account for the potential confounding variable(s)
		1.3	Is there any justifiable reason for not controlling for all the potential confounders (so that omission of some of the potential confounders is unlikely to influence the assessment of the effectiveness or impact)?	Is there any reason for not controlling the potential confounding variables?	ignoring the confounding variable is unlikely to influence results
		1.4	Were the potential confounders, that were controlled for, (and/or the instrumental variable used if applicable) likely to be measured accurately and precisely enough?	Were the potential confounding variables measured accurately?	if productivity is the confounding variable, the authors measured it accurately
		1.5	Did the author(s) analyse the effect appropriately by taking into account the potential confounders, as well as the issue of accuracy and precision of the measurements of the potential confounders (and the instrumental variable if applicable)?	Are effects analyzed taking into account the confounding variables?	for example, when confounding variables are included in the statistical analyses as covariates
bias_risk_criterion2	biases arising from systematic differences in the selection of areas into the study or analyses after treatment	2.1	Was the selection of subjects or areas after intervention or exposure random or systematic (i.e., based on random or systematic sampling), and exchangeability between groups could be assumed based on the selection approach? OR Was the entire (or nearly entire) population of inference followed-up after intervention or exposure, and exchangeability between before and after groups could be assumed?	Were sampling units selected randomly or systematically AND there were no systematic differences in missing values between treatments?	random or systematic sampling is less likely to lead to systematic biases than haphazard sampling; treatments could cause mortality of study organisms leading to more missing values in treatment vs control (attrition bias)
		2.2	Was/were the researcher(s) unaware (or blinded) of the selection of subjects or areas?	Was the researcher unaware of the herbivore diversity levels in the different areas?	knowing which treatment was applied to an area could bias the selection of sampling units within that area
		2.3	After the start of the intervention/exposure or during the analysis, were any subjects or areas excluded or lost from the study or analysis?	Was data from some areas or sampling units excluded or lost?	data from one plot could not be collected because the fence was broken following an avalanche
		2.4	Were the subjects or areas included in the study (or analysis) comparable between groups and so they allowed a valid comparison to be made (i.e., exchangeability or conditional exchangeability between groups could be assumed)?	Were the included areas or sampling units comparable between herbivore diversity levels?	After losing some sampling units comparisons between treatments are still possible
		2.5	Were the difference(s) between groups likely to be explained by the intervention/exposure or a variable influenced by the intervention/exposure (including the outcome)?	Were the differences between the remaining areas or sampling units likely due to differences in herbivore diversity?	Among the remaining areas (where comparisons were not really possible; see question 2.4), the differences between treatments could be due to the treatments (herbivore diversity levels)
		2.6	Did the author(s) adjust for the potential post-intervention/exposure selection bias in an appropriate way?	Did the authors adjust for potential post-intervention sampling bias?	for example the treatment kills young plants, while in the control plots there are young and mature plants; the analyses should focus on mature plants only to control for the post-intervention sampling bias, so that the two treatments are comparable
bias_risk_criterion3	biases arising from misclassification or measurement of contrasts of herbivore diversity (observational studies)	3.1	Were the intervention or exposure (group) and the comparator (group) of interest sufficiently well-defined so that no meaningful vagueness remains for the intended assessment of causal effect of interest?	Were the levels of herbivore diversity well defined?	herbivore diversity levels are vaguely defined, the authors mention contrasting levels of herbivore diversity but do not clearly define them
		3.2	Were the observed intervention or exposure (group) and the comparator (group) appropriate for the intended assessment of causal effect (i.e., causal effect of interest)?	Were the levels of herbivore diversity appropriately quantified?	herbivore diversity levels are not appropriately measured for example when authors report different herbivore diversity levels but they do not accurately quantify them
		3.3	Might measure or classification of the observed exposure, intervention or comparator (group) have been incorrect due to error or influence of some knowledge, experience or desire?	Can the classification of levels of herbivore diversity be incorrect?	authors assume differences in herbivore diversity based on previous knowledge of the system, for example when assuming that an area has not been used by a particular species of herbivore based on expert knowledge but this information might not be correct
bias_risk_criterion4	biases arising from misclassification or measurement of contrasts of herbivore diversity treatments (experimental studies)	4.1	Were any of the persons, who applied or received treatments (intervention, exposure, alternative intervention, alternative exposure, or control), aware of the hypothesis that was being tested or the comparison that was being made?	Was the researcher aware of the research question when applying the treatments?	the establishment of fences is biased because of previous knowledge on herbivore distribution in the study area; for example, fences (but not control plots) are selectively set up in areas with highest herbivore diversity to show stronger effects of herbivore diversity
		4.2	Were there any alterations of intervention/exposure or control treatments of interest that might have an impact on the effectiveness of the intervention or the impact of the exposure?	Were there any alterations in the application of the treatments?	fences were installed when herbivory had already occurred so the fences are not as effective in excluding herbivory
		4.3	Were these deviated treatments unbalanced between intervention or exposure groups (when comparing two interventions or exposures), or inaccurately taken into account (when comparing intervention or exposure vs. control, and thus it might have influenced the estimate of impact or effectiveness?	Can those alterations affect the effectiveness of the treatment?	if fences were installed late, their effectiveness might be compromised; i.e. there might not be differences inside and outside the fences
		4.4	Were both exposure/intervention and comparator treatments initiated and implemented as intended (or occurred as recorded) for all, or nearly all, subjects or areas?	Were treatments consistent across all experimental units?	simulated grazing took more biomass in some experimental plots than others
		4.5	Are the used analysis methods of the impact of the exposure or the effectiveness of the intervention appropriate in relation to bias due to altered treatment procedure of interest?	Was the uneven application of treatments considered in analyses?	researchers are aware of uneven application of treatments but this is not taken into account in the analyses
bias_risk_criterion5	biases arising from systematic differences in measurements of outcomes	5.1	Was there any way for the outcome measure to be affected by knowledge of the exposure, intervention, subjects or areas, or desire for certain outcome?	Can the awareness of the study question and design bias the measurement of the response variable un/intentionally?	if measuring herbivory intensity within a fence leads to smaller estimates because the person taking the measurement is aware that there are no herbivores inside the fence
		5.2	Was the measured outcome appropriate for the intended assessment of causal effect (i.e., causal effect of interest)?	Was the response variable measured appropriately to assess the herbivore effect?	measuring aboveground biomass using point-intecept, without local calibrations for conversion of number of hits to biomass
		5.3	Were the methods for measuring the outcome data the same across the groups?	Were the measuring methods the same across levels of herbivore diversity?	measuring biomass using destructive methods (biomass harvest) outside fenced areas, but non-destructive methods inside the fences
		5.4	Were the potential differences in measured outcomes between groups investigated and adjusted/corrected if necessary?	Were the differences in measuring methods adjusted?	they did some calibration to compare methods
bias_risk_criterion6	biases in reporting of study findings	6.1	Are the reported relevant outcome data (or effect estimate) likely to be of (or based on) selected measurements of the outcome?	Are some measurements of the response variable unreported?	only a part of measured outcomes is reported, for example only 80 measured outcomes are reported when there are 100 measurements
		6.2	Are relevant outcome data likely to be unreported for some subgroup(s)?	Are some subgroups of data unreported?	when looking at different plant species, only measurements of the response variable on one of them are reported
		6.3	Is/are the analysis/analyses of the causal relationship of interest (intervention-outcome or exposure-outcome) likely to be partially reported?	Is there selective disclosure of findings from multiple analyses?	there are other relevant analyses of the causal relationship that are not reported
bias_risk_criterion7	biases due to error in applied statistical methods	7.0		Were inferential statistics used in the data being extracted?	whether the data being extracted originate from descriptive statistics (raw values) or inferential statistics (e.g. estimates from models)
		7.1	Was/were the person(s), who estimated the effectiveness of the intervention or the impact of the exposure, aware of the exposure or intervention received by subjects or areas?	Was the data analyst aware of the levels of herbivore diversity received by the study units?	Knowledge of the treatments applied can bias the data reporting or statistical methods used
		7.2	Is it likely that there is/are error(s) or inappropriate methods in the applied descriptive statistical analyses?	Are there errors in the reported descriptive statistics?	Miscalculations of sample size, means, variance
		7.3	Is it likely that there is/are error(s) in the applied inferential statistics (including null hypothesis testing, estimation, coding)?	Are there errors in the applied inferential statistics?	Errors in null hypothesis testing, estimation, coding, etc
		7.4	Were assumptions for the applied inferential statistics violated or the applied inferential statistical methods inappropriate for the inferential goal(s)?	Were statistical methods inappropriate?	for example violation of assumptions of the statistical test

## Sheet: scratch
Scratch sheet
Use this sheet for any calculations needed :)
Fill out article_ID to create the string of study_IDs (and paste special > values & transpose into coding sheet)
nr studies in the article	article_ID	study	study_ID
1	9	a	9_a
2	9	b	9_b
3	9	c	9_c
4	9	d	9_d
5	9	e	9_e
6	9	f	9_f
7	9	g	9_g
8	9	h	9_h
9	9	i	9_i
10	9	j	9_j
11	9	k	9_k
12	9	l	9_l
13	9	m	9_m
14	9	n	9_n
15	9	o	9_o
16	9	p	9_p
17	9	q	9_q
18	9	r	9_r
19	9	s	9_s
20	9	t	9_t
21	9	u	9_u
22	9	v	9_v
23	9	w	9_w
24	9	x	9_x
25	9	y	9_y
26	9	z	9_z
27	9	aa	9_aa
28	9	ab	9_ab
29	9	ac	9_ac
30	9	ad	9_ad
31	9	ae	9_ae
32	9	af	9_af
33	9	ag	9_ag
34	9	ah	9_ah
35	9	ai	9_ai
36	9	aj	9_aj
37	9	ak	9_ak
38	9	al	9_al
39	9	am	9_am
40	9	an	9_an

## Sheet: references
Reference number	Variables	Reference	Spatial data source
1	elevation_DEM	Digital elevation model used for creation of the Circumpolar Arctic Vegetation Map (reference nr. 2). Areas outside this from ASTER Global Digital Elevation Map	http://data.arcticatlas.org/geodata/cp/oldversions/ and https://asterweb.jpl.nasa.gov/gdem.asp
2	distance_to_treeline, bioclimatic zone, habitat type	CAVM Team. 2003. Circumpolar Arctic Vegetation Map. Scale 1:7,500,000. Conservation of Arctic Flora and Fauna (CAFF) Map No. 1. U.S. Fish and Wildlife Service, Anchorage, Alaska.	http://www.arcticatlas.org/maps/themes/cp/cpbz
3	temperature, precipitation	Fick, S. E., & Hijmans, R. J. (2017). WorldClim 2: new 1‐km spatial resolution climate surfaces for global land areas. International Journal of Climatology, 37(12), 4302-4315. Speed et al. in prep (for the PCA axes of variation).	http://worldclim.org/version2
4	growing_season, productivity, extent_of_recent_greening, extent_of_recent_growing_season_change	Park, T., Ganguly, S., Tømmervik, H., Euskirchen, E. S., Høgda, K. A., Karlsen, S. R., ... & Myneni, R. B. (2016). Changes in growing season duration and productivity of northern vegetation inferred from long-term remote sensing data. Environmental Research Letters, 11(8), 084001.	From authors.
5	distance_from_coast	Coastline & Islands used in the creation of the Circumpolar Arctic Vegetation Map (reference nr. 2)	http://www.arcticatlas.org/maps/themes/cp/cpcoast
6	soil_type	Circumpolar Arctic Substrate Chemistry used in the creation of Circumpolar Arctic Vegetation Map (reference 2).	http://www.arcticatlas.org/photos/mapunits/graphicsEnlargement.php?regionCode=cp&filename=cp_subchem_la
8	recent_warming	GISTEMP Team, 2016: GISS Surface Temperature Analysis (GISTEMP). NASA Goddard Institute for Space Studies. Hansen, J., R. Ruedy, M. Sato, and K. Lo, 2010: Global surface temperature change, Rev. Geophys., 48, RG4004, doi:10.1029/2010RG000345.	https://data.giss.nasa.gov/gistemp/maps/
9	herbivore_diversity	Barrio, I. C., Bueno, C. G., Gartzia, M., Soininen, E. M., Christie, K. S., Speed, J. D., ... & Hoset, K. S. (2016). Biotic interactions mediate patterns of herbivore diversity in the Arctic. Global Ecology and Biogeography, 25(9), 1108-1118.	From authors.
10	permafrost	Brown, J., O. Ferrians, J. A. Heginbottom, and E. Melnikov. 2002. Circum-Arctic Map of Permafrost and Ground-Ice Conditions, Version 2. Boulder, Colorado USA. NSIDC: National Snow and Ice Data Center.	https://nsidc.org/data/ggd318
